# Supplementary material for: Contribution of exome sequencing for genetic diagnostic in arrhythmogenic right ventricular cardiomyopathy/dysplasia
Source: PLoS One. 2017 Aug 2;12(8):e0181840. doi: 10.1371/journal.pone.0181840 (PMC5540585; doi:10.1371/journal.pone.0181840)
Supplement: S6 Table — (XLSX) [file pone.0181840.s008.xlsx]

## Sheet: Feuil1
Chr	Start	End	Ref	Alt	Func,refgene	Gene,refgene	ExonicFunc,refgene	AAChange,refgene	1000G_ALL	ExAC_Freq	SIFT_pred	Polyphen2_HDIV_pred	MutationTaster_pred	MutationAssessor_pred	CADD_phred	ACMG criteria for benign	ACMG critera for pathogenic
chr4	114161689	114161689	G	A	exonic	ANK2	nonsynonymous SNV	NM_001148:exon8:c,G742A:p,V248M	absent	1.648e-05	T	D	D	N	29.6	BP4	_
chr4	114276792	114276792	C	T	exonic	ANK2	nonsynonymous SNV	NM_001148:exon38:c.C7018T:p.P2340S	absent	absent	_	B	N	N	1.525	BP4	PM2
chr10	18828645	18828645	C	T	exonic	CACNB2	nonsynonymous SNV	CACNB2:NM_000724:exon13:c,C1810T:p,R604C,CACNB2:NM_201570:exon13:c,C1831T:p,R611C,CACNB2:NM_201590:exon13:c,C1813T:p,R605C,CACNB2:NM_001167945:exon14:c,C1777T:p,R593C,CACNB2:NM_201571:exon14:c,C1891T:p,R631C,CACNB2:NM_201572:exon14:c,C1819T:p,R607C,CACNB2:NM_201593:exon14:c,C1861T:p,R621C,CACNB2:NM_201596:exon14:c,C1975T:p,R659C,CACNB2:NM_201597:exon14:c,C1903T:p,R635C	0.001	0.0003	_	_	_	_	_	BS1, BP6	_
chr10	101486787	101486787	C	T	exonic	COX15	nonsynonymous SNV	COX15:NM_004376:exon4:c,G520A:p,G174S,COX15:NM_078470:exon4:c,G520A:p,G174S	absent	4.944e-05	D	D	D	H	36	BS4	PP3
chr6	7585197	7585197	G	A	exonic	DSP	nonsynonymous SNV	DSP:NM_001008844:exon24:c,G5905A:p,G1969S,DSP:NM_004415:exon24:c,G7702A:p,G2568S	absent	2.471e-05	T	B	N	N	1.488	BP4	_
chr6	133802697	133802697	G	A	exonic	EYA4	nonsynonymous SNV	NM_172105:exon12:c,G1067A:p,R356Q	absent	1.65e-05	D	D	D	M	36	_	PP3, PP1
chr7	128475627	128475627	C	T	exonic	FLNC	splice variant	FLNC:NM_001127487:exon2:c,C600T:p,P200P,FLNC:NM_001458:exon2:c,C600T:p,P200P	0.0002	0.0003	_	_	_	_	_	BS3, BP6, BP5	_
chr21	35821910	35821910	G	A	exonic	KCNE1	nonsynonymous SNV	KCNE1:NM_001127670:exon2:c,C23T:p,A8V,KCNE1:NM_001270404:exon2:c,C23T:p,A8V,KCNE1:NM_001127668:exon3:c,C23T:p,A8V,KCNE1:NM_001127669:exon3:c,C23T:p,A8V,KCNE1:NM_001270402:exon3:c,C23T:p,A8V,KCNE1:NM_001270403:exon3:c,C23T:p,A8V,KCNE1:NM_001270405:exon3:c,C23T:p,A8V,KCNE1:NM_000219:exon4:c,C23T:p,A8V	absent	0.0001	T	B	N	M	12.81	BP4	_
chr7	150656683	150656683	G	A	exonic	KCNH2	nonsynonymous SNV	KCNH2:NM_000238:exon3:c.C449T:p.P150L,KCNH2:NM_172056:exon3:c.C449T:p.P150L	absent	absent	T	B	D	N	14.84	BP4	PM2
chr11	128781301	128781301	G	A	exonic	KCNJ5	nonsynonymous SNV	KCNJ5:NM_000890:exon2:c,G133A:p,E45K	absent	0.0001	T	B	D	L	16.84	BP4	_
chr11	2610070	2610070	G	A	exonic	KCNQ1	nonsynonymous SNV	KCNQ1:NM_000218:exon10:c,G1379A:p,G460D,KCNQ1:NM_181798:exon10:c,G998A:p,G333D	absent	8.584e-06	T	B	N	N	3.299	BP4	_
chr11	47362773	47362773	C	T	exonic	MYBPC3	nonsynonymous SNV	MYBPC3:NM_000256:exon18:c,G1813A:p,D605N	absent	0.0002	T	B	D	L	18.73	BP4	_
chr14	23853806	23853806	G	T	exonic	MYH6	nonsynonymous SNV	MYH6:NM_002471:exon36:c,C5410A:p,Q1804K	0.0018	0.0004	D	D	D	H	22.1	BS1	PP3
chr20	30407973	30407973	G	C	exonic	MYLK2	nonsynonymous SNV	MYLK2:NM_033118:exon3:c,G97C:p,G33R	absent	1.659e-05	T	B	N	N	11.55	BP4	_
chr18	3090688	3090688	G	A	exonic	MYOM1	nonsynonymous SNV	MYOM1:NM_019856:exon26:c.C3689T:p.T1230I,MYOM1:NM_003803:exon27:c.C3977T:p.T1326I	absent	absent	T	D	D	M	15.72	BP4	PM2
chr1	78408359	78408359	G	A	exonic	NEXN	nonsynonymous SNV	NEXN:NM_001172309:exon12:c.G1681A:p.G561R,NEXN:NM_144573:exon13:c.G1873A:p.G625R	absent	absent	T	D	D	L	17.26	BP4	PM2
chr14	73659369	73659369	A	G	exonic	PSEN1	nonsynonymous SNV	PSEN1:NM_000021:exon7:c,A566G:p,Y189C,PSEN1:NM_007318:exon7:c,A554G:p,Y185C	0.0002	1.648e-05	D	D	D	M	21.3	_	PP3
chr10	112572437	112572437	G	A	exonic	RBM20	nonsynonymous SNV	RBM20:NM_001134363:exon9:c,G2282A:p,R761Q	0.0002	4.686e-05	D	D	D	L	22.5	_	PP3, PP1
chr10	112572488	112572488	C	T	exonic	RBM20	nonsynonymous SNV	RBM20:NM_001134363:exon9:c,C2333T:p,A778V	absent	4.638e-05	T	B	N	N	1.343	BP4	_
chr19	35523557	35523557	G	C	exonic	SCN1B	nonsynonymous SNV	SCN1B:NM_001037:exon2:c.G166C:p.E56Q,SCN1B:NM_199037:exon2:c.G166C:p.E56Q	absent	absent	T	D	D	L	14.65	BP4	PM2
chr2	39213075	39213075	T	C	exonic	SOS1	nonsynonymous SNV	SOS1:NM_005633:exon23:c.A3892G:p.T1298A	absent	absent	T	B	D	L	13.86	BP4	PM2
chr2	179445286	179445286	G	A	exonic	TTN	nonsynonymous SNV	TTN:NM_003319:exon145:c,C39625T:p,R13209C,TTN:NM_133432:exon146:c,C40000T:p,R13334C,TTN:NM_133437:exon146:c,C40201T:p,R13401C,TTN:NM_133378:exon266:c,C59116T:p,R19706C,TTN:NM_001256850:exon267:c,C61897T:p,R20633C,TTN:NM_001267550:exon317:c,C66820T:p,R22274C	absent	8.518e-06	D	D	D	M	13.43	BP5	PP3
chr2	179495547	179495547	G	T	exonic	TTN	nonsynonymous SNV	TTN:NM_003319:exon66:c,C16943A:p,A5648D,TTN:NM_133432:exon67:c,C17318A:p,A5773D,TTN:NM_133437:exon67:c,C17519A:p,A5840D,TTN:NM_133378:exon187:c,C36434A:p,A12145D,TTN:NM_001256850:exon188:c,C39215A:p,A13072D,TTN:NM_001267550:exon238:c,C44138A:p,A14713D	absent	8.385e-06	D	B	D	L	13.81	BP4	_
chr2	179498702	179498702	A	C	exonic	TTN	nonsynonymous SNV	TTN:NM_003319:exon59:c,T15329G:p,F5110C,TTN:NM_133432:exon60:c,T15704G:p,F5235C,TTN:NM_133437:exon60:c,T15905G:p,F5302C,TTN:NM_133378:exon180:c,T34820G:p,F11607C,TTN:NM_001256850:exon181:c,T37601G:p,F12534C,TTN:NM_001267550:exon231:c,T42524G:p,F14175C	0.0002	2.485e-05	D	D	D	L	8.492	BP4	_
chr2	179517050	179517050	A	G	exonic	TTN	nonsynonymous SNV	TTN:NM_133378:exon157:c,T31850C:p,V10617A,TTN:NM_001256850:exon158:c,T34631C:p,V11544A,TTN:NM_001267550:exon203:c,T39152C:p,V13051A	absent	1.658e-05	D	B	N	,	10.47	BP4	_
chr2	179578641	179578641	G	C	exonic	TTN	nonsynonymous SNV	TTN:NM_133378:exon89:c,C23012G:p,A7671G,TTN:NM_001256850:exon90:c,C25793G:p,A8598G,TTN:NM_001267550:exon92:c,C26744G:p,A8915G	absent	1.685e-05	D	B	D	L	13.68	BP4	_
chr2	179591856	179591856	C	T	exonic	TTN	nonsynonymous SNV	TTN:NM_133378:exon66:c,G16504A:p,A5502T,TTN:NM_001256850:exon67:c,G19285A:p,A6429T,TTN:NM_001267550:exon69:c,G20236A:p,A6746T	0.0002	0.0003	D	D	D	M	15.89	BS1	PP3
chr2	179594955	179594955	G	A	exonic	TTN	nonsynonymous SNV	TTN:NM_133378:exon59:c,C14440T:p,R4814C,TTN:NM_001256850:exon60:c,C17221T:p,R5741C,TTN:NM_001267550:exon62:c,C18172T:p,R6058C	absent	0.0001	D	B	D	N	12.05	BP4	_
chr2	179596193	179596193	C	T	exonic	TTN	nonsynonymous SNV	TTN:NM_133378:exon56:c,G13568A:p,S4523N,TTN:NM_001256850:exon57:c,G16349A:p,S5450N,TTN:NM_001267550:exon59:c,G17300A:p,S5767N	0.0014	0.0004	D	B	D	N	6.815	BS1, BP4	_
chr2	179596486	179596486	C	T	exonic	TTN	nonsynonymous SNV	TTN:NM_133378:exon55:c,G13384A:p,E4462K,TTN:NM_001256850:exon56:c,G16165A:p,E5389K,TTN:NM_001267550:exon58:c,G17116A:p,E5706K	absent	5.805e-05	_	B	N	_	_	BP4	_
chr2	179598574	179598574	C	G	exonic	TTN	nonsynonymous SNV	TTN:NM_133378:exon50:c,G11810C:p,G3937A,TTN:NM_001256850:exon51:c,G14591C:p,G4864A,TTN:NM_001267550:exon53:c,G15542C:p,G5181A	0.0014	0.0004	D	B	D	N	12.45	BP4	_
chr2	179604974	179604974	C	T	exonic	TTN	nonsynonymous SNV	TTN:NM_003319:exon45:c,G11897A:p,R3966K,TTN:NM_001256850:exon46:c,G12035A:p,R4012K,TTN:NM_133432:exon46:c,G12272A:p,R4091K,TTN:NM_133437:exon46:c,G12473A:p,R4158K,TTN:NM_001267550:exon48:c,G12986A:p,R4329K	0.0014	0.0004	D	B	N	L	8.063	BP4	_
chr2	179605227	179605227	T	G	exonic	TTN	nonsynonymous SNV	TTN:NM_003319:exon45:c,A11644C:p,N3882H,TTN:NM_001256850:exon46:c,A11782C:p,N3928H,TTN:NM_133432:exon46:c,A12019C:p,N4007H,TTN:NM_133437:exon46:c,A12220C:p,N4074H,TTN:NM_001267550:exon48:c,A12733C:p,N4245H	0.0014	0.0004	D	B	N	N	0.27	BP4	_
chr2	179632556	179632556	T	C	exonic	TTN	nonsynonymous SNV	TTN:NM_003319:exon39:c,A9263G:p,N3088S,TTN:NM_133432:exon39:c,A9263G:p,N3088S,TTN:NM_133437:exon39:c,A9263G:p,N3088S,TTN:NM_001256850:exon40:c,A9401G:p,N3134S,TTN:NM_001267550:exon40:c,A9401G:p,N3134S,TTN:NM_133378:exon40:c,A9401G:p,N3134S,TTN:NM_133379:exon40:c,A9401G:p,N3134S	absent	8.242e-06	D	P	N	N	14.18	BP4	_
chr2	179648961	179648961	C	A	exonic	TTN	nonsynonymous SNV	TTN:NM_003319:exon15:c,G2473T:p,V825L,TTN:NM_133432:exon15:c,G2473T:p,V825L,TTN:NM_133437:exon15:c,G2473T:p,V825L,TTN:NM_001256850:exon16:c,G2611T:p,V871L,TTN:NM_001267550:exon16:c,G2611T:p,V871L,TTN:NM_133378:exon16:c,G2611T:p,V871L,TTN:NM_133379:exon16:c,G2611T:p,V871L	absent	4.121e-05	D	B	N	N	14.44	BP4	_
chr2	179499257	179499257	A	G	exonic	TTN	nonsynonymous SNV	TTN:NM_003319:exon58:c.A15057G:p.I5019M,TTN:NM_133432:exon59:c.A15432G:p.I5144M,TTN:NM_133437:exon59:c.A15633G:p.I5211M,TTN:NM_133378:exon179:c.A34548G:p.I11516M,TTN:NM_001256850:exon180:c.A37329G:p.I12443M,TTN:NM_001267550:exon230:c.A42252G:p.I14084M	absent	8.27664e-06	D	B	D	N	15.63	BP4	_
chr2	179457777	179457777	A	G	exonic	TTN	nonsynonymous SNV	TTN:NM_003319:exon128:c.T31874C:p.I10625T,TTN:NM_133432:exon129:c.T32249C:p.I10750T,TTN:NM_133437:exon129:c.T32450C:p.I10817T,TTN:NM_133378:exon249:c.T51365C:p.I17122T,TTN:NM_001256850:exon250:c.T54146C:p.I18049T,TTN:NM_001267550:exon300:c.T59069C:p.I19690T	absent	absent	D	B	D	N	11.07	BP4	PM2
chr2	179499256	179499256	T	C	exonic	TTN	nonsynonymous SNV	TTN:NM_003319:exon58:c.A15057G:p.I5019M,TTN:NM_133432:exon59:c.A15432G:p.I5144M,TTN:NM_133437:exon59:c.A15633G:p.I5211M,TTN:NM_133378:exon179:c.A34548G:p.I11516M,TTN:NM_001256850:exon180:c.A37329G:p.I12443M,TTN:NM_001267550:exon230:c.A42252G:p.I14084M	absent	absent	D	B	D	N	12.32	BP4	PM2
chr2	179539084	179539086	TTC	_	exonic	TTN	inframe del	TTN: ENSP00000467141.1:p.Glu11555del	absent	absent	_	_	_	_	_	BP3	PM2
chr2	179639782	179639782	T	C	exonic	TTN	nonsynonymous SNV	TTN:NM_003319:exon28:c.A6518G:p.K2173R,TTN:NM_133432:exon28:c.A6518G:p.K2173R,TTN:NM_133437:exon28:c.A6518G:p.K2173R,TTN:NM_001256850:exon29:c.A6656G:p.K2219R,TTN:NM_001267550:exon29:c.A6656G:p.K2219R,TTN:NM_133378:exon29:c.A6656G:p.K2219R,TTN:NM_133379:exon29:c.A6656G:p.K2219R	absent	absent	D	D	D	L	16.06	BP4	PM2
chr2	179664585	179664585	C	A	exonic	TTN	nonsynonymous SNV	TTN:NM_001256850:exon5:c.G636T:p.Q212H,TTN:NM_001267550:exon5:c.G636T:p.Q212H,TTN:NM_003319:exon5:c.G636T:p.Q212H,TTN:NM_133378:exon5:c.G636T:p.Q212H,TTN:NM_133379:exon5:c.G636T:p.Q212H,TTN:NM_133432:exon5:c.G636T:p.Q212H,TTN:NM_133437:exon5:c.G636T:p.Q212H	absent	absent	D	P	N	L	16.99	BP4	PM2
